# Supplementary material for: Photodynamic Inactivation of Legionella pneumophila Biofilm Formation by Cationic Tetra- and Tripyridylporphyrins in Waters of Different Hardness
Source: Int J Mol Sci. 2021 Aug 23;22(16):9095. doi: 10.3390/ijms22169095 (PMC8396483; doi:10.3390/ijms22169095)
Supplement: Supplementary file 1 [file ijms-22-09095-s001.zip]

Archive with 1 entries (1 files):
- ijms-1343002-supplementary.pdf
